# Supplementary material for: Unbalanced 2 x 2 Factorial Designs and the Interaction Effect: A Troublesome Combination
Source: PLoS One. 2015 Mar 25;10(3):e0121412. doi: 10.1371/journal.pone.0121412 (PMC4373880; doi:10.1371/journal.pone.0121412)
Supplement: S1 File — This file is for calculating and displaying 2 X 2 ANOVA Venn-diagrams. (R) [file pone.0121412.s001.R]

#setwd(choose.dir()) ## set working directory
library(car)


circle <- function(x, y, r, ...) {
  ang <- seq(0, 2*pi, length = 100)
  xx <- x + r * cos(ang)
  yy <- y + r * sin(ang)
  polygon(xx, yy, ...)
}

AnovaVenn_A2plusB2 <- function(sectionlist=list(p=1,q=1,r=1,
                                                residuals=0)){
  
  par(mar=c(2, 2, 2, 2))
  plot(-10, -10, ylim=c(0, 9), xlim=c(0, 9), axes=F)
  circle(x=3, y=5, r=3, col=rgb(1,1,1,0), border="black", lwd=2)
  circle(x=6, y=5, r=3, col=rgb(1,1,1,0), border="black", lwd=2)
  
  text( x=c(1.2, 7.7), y=c(6.5, 6.5), 
        c(expression(paste("SS" ["A"])), 
          expression(paste("SS" ["B"]))), cex=2, col="black" )
  
  text(
    x=c(1.5, 7.5, 4.5), 
    y=c(5, 5, 5 ), 
    c(paste('p =',round(sectionlist$p,2)), 
      paste('r =',round(sectionlist$r,2)), 
      paste('q =',round(sectionlist$q,2)) 
    ),  
    cex=1.5
  )
  mylabel= bquote(SS[res] == .(round(sectionlist$residual,2)))
  legend("bottomright", 
         legend=mylabel,
         bty="n", cex=2) 
  box(lty = 'solid', lwd=3, col = 'black')  
}
#test
#AnovaVenn_A2plusB2()

SScomp_A2plusB2 <- function(Y, A2, B2){
  # check for coding!
  AB2=A2*B2
  r=anova(lm(Y~A2+B2))$"Sum Sq"[2]
  p=anova(lm(Y~B2+A2))$"Sum Sq"[2]
  q=anova(lm(Y~A2+B2))$"Sum Sq"[1]-p
  residuals= var(Y)*(length(Y)-1)-(p+q+r)
  return(list(p=p,q=q,r=r,residuals=residuals))
}

AnovaVenn_A2xB2 <- function(sectionlist=list(t=1,x=1,z=1,u=1,w=1,y=1,
                                             v=1,residuals=0)){
  
  par(pty="s")
  par(mar=c(2, 2, 2, 2))
  plot(-10, -10, ylim=c(0, 9), xlim=c(0, 9), axes=F)
  circle(x=3, y=6, r=3, col=rgb(1,1,1,0), border="black", lwd=2)
  circle(x=6, y=6, r=3, col=rgb(1,1,1,0), border="black", lwd=2)
  circle(x=4.5, y=3, r=3, col=rgb(1,1,1,0), border="black", lwd=2)
  
  text( x=c(1.2, 7.7, 4.5), y=c(7.8, 7.8, 0.8), 
        c(expression(paste("SS" ["A"])), 
          expression(paste("SS" ["B"])), 
          expression(paste("SS" ["AB"]))), cex=2, col="black" )
  
  text(
    x=c(2, 7, 4.5, 4.5, 2.8, 6.2, 4.5), 
    y=c(7, 7, 2  , 7  , 4,   4,   5), 
    c(paste('t =',round(sectionlist$t,2)), 
      paste('x =',round(sectionlist$x,2)), 
      paste('z =',round(sectionlist$z,2)),  
      paste('u =',round(sectionlist$u,2)), 
      paste('w =',round(sectionlist$w,2)),  
      paste('y =',round(sectionlist$y,2)),  
      paste('v =',round(sectionlist$v,2)) ),  
    cex=1.5
  )
  mylabel= bquote(SS[res] == .(round(sectionlist$residual,2)))
  legend("bottomright", 
         legend=mylabel,
         bty="n", cex=2) 
  box(lty = 'solid', lwd=3, col = 'black')  
}
#test
#AnovaVenn_A2xB2()

SSComp_A2xB2 <- function(Y, A2, B2){
  # check for coding!
  AB2=A2*B2
  z=anova(lm(Y~A2+B2+AB2))$"Sum Sq"[3]
  t=anova(lm(Y~AB2+B2+A2))$"Sum Sq"[3]
  x=anova(lm(Y~AB2+A2+B2))$"Sum Sq"[3]
  y=anova(lm(Y~A2+B2+AB2))$"Sum Sq"[2]-x
  w=anova(lm(Y~B2+A2+AB2))$"Sum Sq"[2]-t
  u=anova(lm(Y~AB2+A2+B2))$"Sum Sq"[2]-t
  v=anova(lm(Y~B2+A2+AB2))$"Sum Sq"[1]-u-x-y
  residuals= var(Y)*(length(Y)-1)-(t+x+z+u+w+y+v)
  return(list(t=t,u=u,v=v,w=w,x=x,y=y,z=z,
              residuals=residuals))
}
