# Supplementary material for: Unbalanced 2 x 2 Factorial Designs and the Interaction Effect: A Troublesome Combination
Source: PLoS One. 2015 Mar 25;10(3):e0121412. doi: 10.1371/journal.pone.0121412 (PMC4373880; doi:10.1371/journal.pone.0121412)
Supplement: S3 File — This file is for simulating unbalanced data with zero contribution of the control groups. (R) [file pone.0121412.s003.R]

require(car)

#create the balance design that comes closest to the unbalanced design
#total number of observations is equal when unbalanced observations mod 4 = 0
calcbalanced <- function(unbalancedcells=list(c00=2,c10=4,c01=4,c11=2)){
  ub=unlist(unbalancedcells)
  nobs=ub[1]+ub[2]+ub[3]+ub[4]
  ncell=round(nobs/4+0.1)
  balanced=list(c00=ncell,c10=ncell,c01=ncell,c11=ncell)
  return(balanced)
}

#examples
#calcbalanced()
#calcbalanced(list(3,2,2,3))

simulate_unbalanced2plus2 <- function (unbalancedcells=list(c00=200,c01=400,c10=400,c11=200),
                                       linmod=list(intercept=53.50,effectA=17.5,effectB=45.75,effectAB=4.25,error=10),
                                       sim=1000,  centralize= FALSE){
  out=matrix(NA,sim,9)
  dimnames(out) <- list(rownames(out, do.NULL = FALSE, prefix = ""),
                        colnames(out, do.NULL = FALSE, prefix = ""))
  balancedcells=calcbalanced(unbalancedcells)
  Ab=c(rep(0,balancedcells$c00),rep(0,balancedcells$c01),
       rep(1,balancedcells$c10),rep(1,balancedcells$c11))
  Bb=c(rep(0,balancedcells$c00),rep(1,balancedcells$c01),
       rep(0,balancedcells$c10),rep(1,balancedcells$c11))
  Au=c(rep(0,unbalancedcells$c00),rep(0,unbalancedcells$c01),
       rep(1,unbalancedcells$c10),rep(1,unbalancedcells$c11))
  Bu=c(rep(0,unbalancedcells$c00),rep(1,unbalancedcells$c01),
       rep(0,unbalancedcells$c10),rep(1,unbalancedcells$c11))

  for (i in (1:sim)){
    #create a sample of sufficient size to provide for both the balanced and the unbalanced subsample
    Y00=linmod$intercept+
      rnorm(max(unbalancedcells$c00,balancedcells$c00),sd=linmod$error)
    Y01=linmod$intercept+linmod$effectB+
      rnorm(max(unbalancedcells$c01,balancedcells$c01),sd=linmod$error)
    Y10=linmod$intercept+linmod$effectA+
      rnorm(max(unbalancedcells$c10,balancedcells$c10),sd=linmod$error)
    Y11=linmod$intercept+linmod$effectA+linmod$effectB+linmod$effectAB+
      rnorm(max(unbalancedcells$c11,balancedcells$c11),sd=linmod$error)

    #balanced, selected from this sample
    Y00b=sample(Y00,balancedcells$c00)
    Y01b=sample(Y01,balancedcells$c01)
    Y10b=sample(Y10,balancedcells$c10)
    Y11b=sample(Y11,balancedcells$c11)
    Yb=c(Y00b,Y01b,Y10b,Y11b)
    if (centralize) {Yb=Yb - mean(Yb)}
    #cbind(Ab,Bb,Yb)  # check generated data
    #tapply( Yb, list(Ab, Bb), mean ) # check cell means, comparable to available sample
    # check linmod # summary(lm(Yb~Ab*Bb))
    # check model # model.matrix(Yb~Ab*Bb)

    pb=anova(lm(Yb~Bb+Ab))$"Sum Sq"[2] #obtain corrected SS of Tb
    ab.r = anova(lm(Yb~Ab+Bb))
    qb = ab.r$"Sum Sq"[1]-pb  #obtain qb=uncorrected SS - corrected SS, should be very small = 0
    out[i,1]=qb
    out[i,2:3]=ab.r$"Pr(>F)"[1:2] < .05  #rejection of H0 for effect of T and S, given alpha = .05

    #unbalanced, selected from the same sample
    Y00u=sample(Y00,unbalancedcells$c00)
    Y01u=sample(Y01,unbalancedcells$c01)
    Y10u=sample(Y10,unbalancedcells$c10)
    Y11u=sample(Y11,unbalancedcells$c11)
    Yu=c(Y00u,Y01u,Y10u,Y11u)
    if (centralize) {Yu=Yu - mean(Yu)}
    #cbind(Au,Bu,Yu)                   # check generated data
    #tapply( Yu, list(Su, Tu), mean ) # check cell means
    au2=anova(lm(Yu~Bu+Au))  #obtain corrected SS of Au
    pu=au2$"Sum Sq"[2]  #obtain corrected SS of Au
    au1 = anova(lm(Yu~Au+Bu))
    qu = au1$"Sum Sq"[1]-pu   #obtain qu=uncorrected SS - corrected SS, should be considerable due to unbalance
    out[i,4]=qu
    out[i,5:6]=au1$"Pr(>F)"[1:2] < .05 #rejection of H0 for A (SS type I) and B (SS type II), given alpha = .05
    out[i,7]=qu # filler
    out[i,8:9]=au2$"Pr(>F)"[1:2] < .05 #rejection of H0 for B(SS type I) and A(SS type II), given alpha = .05, using SS type 1
  }
  colnames(out)<- c("qb","effAb","effBb", "qu","effAuI", "effBuII", "qu2", "effBuI", "effAuII")

  invisible(out)
}

#(simulate_unbalanced2plus2()) #test


simulate_unbalanced2x2 <- function (unbalancedcells=list(c00=20,c01=40,c10=40,c11=20),
                                       linmod=list(intercept=53.50,effectA=17.5,effectB=45.75,effectAB=4.25,error=10),
                                       sim=1000, coding=c("treatment", "contrast"), centralize= FALSE){
  ## evaluate choices
  coding <- match.arg(coding)
  out=matrix(NA,sim,10)
  dimnames(out) <- list(rownames(out, do.NULL = FALSE, prefix = ""),
                        colnames(out, do.NULL = FALSE, prefix = ""))
  balancedcells=calcbalanced(unbalancedcells)
  Ab=c(rep(0,balancedcells$c00),rep(0,balancedcells$c01),
       rep(1,balancedcells$c10),rep(1,balancedcells$c11))
  Bb=c(rep(0,balancedcells$c00),rep(1,balancedcells$c01),
       rep(0,balancedcells$c10),rep(1,balancedcells$c11))
  Au=c(rep(0,unbalancedcells$c00),rep(0,unbalancedcells$c01),
       rep(1,unbalancedcells$c10),rep(1,unbalancedcells$c11))
  Bu=c(rep(0,unbalancedcells$c00),rep(1,unbalancedcells$c01),
       rep(0,unbalancedcells$c10),rep(1,unbalancedcells$c11))
  Ab2=Ab*2-1 # contrast coding -1,1
  Bb2=Bb*2-1
  Au2=Au*2-1
  Bu2=Bu*2-1

  for (i in (1:sim)){
    #create a sample of sufficient size to provide for both the balanced and the unbalanced subsample
    Y00=linmod$intercept+
      rnorm(max(unbalancedcells$c00,balancedcells$c00),sd=linmod$error)
    Y01=linmod$intercept+linmod$effectB+
      rnorm(max(unbalancedcells$c01,balancedcells$c01),sd=linmod$error)
    Y10=linmod$intercept+linmod$effectA+
      rnorm(max(unbalancedcells$c10,balancedcells$c10),sd=linmod$error)
    Y11=linmod$intercept+linmod$effectA+linmod$effectB+linmod$effectAB+
      rnorm(max(unbalancedcells$c11,balancedcells$c11),sd=linmod$error)

    #balanced, selected from this sample
    Y00b=sample(Y00,balancedcells$c00)
    Y01b=sample(Y01,balancedcells$c01)
    Y10b=sample(Y10,balancedcells$c10)
    Y11b=sample(Y11,balancedcells$c11)
    Yb=c(Y00b,Y01b,Y10b,Y11b)
    if (centralize) {Yb=Yb - mean(Yb)}
    #cbind(Ab,Bb,Yb)  # check generated data
    #tapply( Yb, list(Ab, Bb), mean ) # check cell means, comparable to available sample
    #unbalanced, selected from the same sample
    Y00u=sample(Y00,unbalancedcells$c00)
    Y01u=sample(Y01,unbalancedcells$c01)
    Y10u=sample(Y10,unbalancedcells$c10)
    Y11u=sample(Y11,unbalancedcells$c11)
    Yu=c(Y00u,Y01u,Y10u,Y11u)
    if (centralize) {Yu=Yu - mean(Yu)}
    # check linmod # summary(lm(Yb~Ab*Bb))


    if (coding=="treatment") {
      out[i,1] = cor(Au, Bu)
      # check model # model.matrix(Yb~Ab*Bb)
      ab.r = anova(lm(Yb~Ab*Bb))
      au2.r = Anova(lm(Yu~Au*Bu), type=2)
      au3.r = Anova(lm(Yu~Au*Bu), type=3)
    } else {
      out[i,1] = cor(Au2, Bu2)
      # check model # model.matrix(Yb~Ab2*Bb2)
      ab.r = anova(lm(Yb~Ab2*Bb2))
      au2.r = Anova(lm(Yu~Au2*Bu2), type=2)
      au3.r = Anova(lm(Yu~Au2*Bu2), type=3)
    }
    out[i,2:4]=ab.r$"Pr(>F)"[1:3] < .05  #rejection of H0 for effect of A, B and AB, given alpha = .05
    out[i,5:7]=au2.r$"Pr(>F)"[1:3] < .05 #rejection of H0 for A, B and AB (SS type II), given alpha = .05
    out[i,8:10]=au3.r$"Pr(>F)"[2:4] < .05 #rejection of H0 for B(SS type I) and A(SS type II), given alpha = .05, using SS type 1
  }
  colnames(out) <- c("rAB","effAb1", "effBb1", "effABb1","effAu2", "effBu2", "effABu2", "effAu3", "effBu3", "effABu3")
  invisible(out)
}

#system.time(simulate_unbalanced2x2()) #test
