# Supplementary material for: Unbalanced 2 x 2 Factorial Designs and the Interaction Effect: A Troublesome Combination
Source: PLoS One. 2015 Mar 25;10(3):e0121412. doi: 10.1371/journal.pone.0121412 (PMC4373880; doi:10.1371/journal.pone.0121412)
Supplement: S5 File — Create the metafiles of the simulated datasets for further analysis. (R) [file pone.0121412.s005.R]

#setwd(choose.dir()) ## set working directory where "Sx simulate unbalancedxx.r" can be found

code01=TRUE  #please choose
docentralize=TRUE #please choose
filename=ifelse(code01,"S3 simulate unbalanced01.r", #generate data with 0, 1 coding
"S4 simulate unbalanced-11.r" )                      #generate data with -1, 1 coding
source(filename)
source("S2 multichoose.r") #all possible combinations for 2x2 with 12 subjects, each cell >= 2

set.seed(1)

# 1. No interaction
eff=list(intercept=10,
         effectA=4,
         effectB=4,
         effectAB=0, #moderate interaction
         error=10)

m3=createUnbalancedMatrix12(10)


res=matrix(NA,nrow=nrow(m3), ncol=10)
# Start the clock!
ptm <- proc.time()
for (i in 1:nrow(m3)){
  des=list(c00=m3[i,]$"00",c10=m3[i,]$"10",c01=m3[i,]$"01",c11=m3[i,]$"11")
  rt=simulate_unbalanced2x2(des,eff, coding="contrast", centralize=docentralize)
  res[i,] = round(colMeans(rt), 3)
  cat(i,'.')
}
# Stop the clock
round((proc.time() - ptm)/60, 2)
m4=cbind(m3,rep(eff$effectAB, nrow(res)), res)
colnames(m4)<- c(colnames(m3), "I", colnames(rt))


# 2. low interaction
eff=list(intercept=10,
         effectA=4,
         effectB=4,
         effectAB=4,
         error=10)

m3=createUnbalancedMatrix12(10)

res=matrix(NA,nrow=nrow(m3), ncol=10)
# Start the clock!
ptm <- proc.time()
for (i in 1:nrow(m3)){
  des=list(c00=m3[i,]$"00",c10=m3[i,]$"10",c01=m3[i,]$"01",c11=m3[i,]$"11")
  rt=simulate_unbalanced2x2(des,eff, coding="contrast", centralize=docentralize)
  res[i,] = round(colMeans(rt), 3)
  cat(i,'.')
}
# Stop the clock
round((proc.time() - ptm)/60, 2)
m5=cbind(m3,rep(eff$effectAB, nrow(res)), res)
colnames(m5)<- c(colnames(m3), "I", colnames(rt))

# 3. moderate interaction with contrast coding
eff=list(intercept=10,
         effectA=4,
         effectB=4,
         effectAB=8,
         error=10)

m3=createUnbalancedMatrix12(10)

res=matrix(NA,nrow=nrow(m3), ncol=10)
# Start the clock!
ptm <- proc.time()
for (i in 1:nrow(m3)){
  des=list(c00=m3[i,]$"00",c10=m3[i,]$"10",c01=m3[i,]$"01",c11=m3[i,]$"11")
  rt=simulate_unbalanced2x2(des,eff, coding="contrast", centralize=docentralize)
  res[i,] = round(colMeans(rt), 3)
  cat(i,'.')
}
# Stop the clock
round((proc.time() - ptm)/60, 2)
m6=cbind(m3,rep(eff$effectAB, nrow(res)), res)
colnames(m6)<- c(colnames(m3), "I", colnames(rt))

simdata=as.data.frame(rbind(m4,m5,m6))
filename = ifelse(!docentralize,
                  ifelse(code01,"S6 simdata01.txt" , "S7 simdata-11.txt") ,
                  ifelse(code01,"S8 simdata01c.txt" , "S9 simdata-11c.txt"))
write.table(simdata, file=filename )
