# Supplementary material for: Unbalanced 2 x 2 Factorial Designs and the Interaction Effect: A Troublesome Combination
Source: PLoS One. 2015 Mar 25;10(3):e0121412. doi: 10.1371/journal.pone.0121412 (PMC4373880; doi:10.1371/journal.pone.0121412)
Supplement: S6 File — The first resulting dataset. (TXT) [file pone.0121412.s006.txt]

"00" "01" "10" "11" "Ai" "Bi" "ABi" "ABi2" "I" "rAB" "effAb1" "effBb1" "effABb1" "effAu2" "effBu2" "effABu2" "effAu3" "effBu3" "effABu3"
"1" 20 20 20 60 0.333 0.333 0 0.333 0 0.25 0.605 0.609 0.048 0.528 0.523 0.048 0.515 0.514 0.048
"2" 20 20 30 50 0.333 0.167 -0.167 0.167 0 0.12 0.597 0.6 0.06 0.536 0.57 0.055 0.538 0.528 0.055
"3" 20 20 40 40 0.333 0 -0.333 0 0 0 0.619 0.59 0.051 0.551 0.603 0.046 0.551 0.535 0.046
"4" 20 20 50 30 0.333 -0.167 -0.5 -0.167 0 -0.12 0.585 0.585 0.046 0.527 0.566 0.05 0.525 0.534 0.05
"5" 20 20 60 20 0.333 -0.333 -0.667 -0.333 0 -0.25 0.596 0.566 0.054 0.514 0.513 0.046 0.495 0.492 0.046
"6" 20 30 20 50 0.167 0.333 -0.167 0.167 0 0.12 0.614 0.582 0.05 0.588 0.514 0.048 0.553 0.515 0.048
"7" 20 30 30 40 0.167 0.167 -0.333 0 0 -0.029 0.553 0.587 0.055 0.547 0.591 0.051 0.53 0.564 0.051
"8" 20 30 40 30 0.167 0 -0.5 -0.167 0 -0.169 0.563 0.592 0.047 0.559 0.586 0.056 0.555 0.576 0.056
"9" 20 30 50 20 0.167 -0.167 -0.667 -0.333 0 -0.314 0.616 0.593 0.051 0.537 0.544 0.056 0.525 0.538 0.056
"10" 20 40 20 40 0 0.333 -0.333 0 0 0 0.604 0.557 0.047 0.598 0.505 0.048 0.533 0.505 0.048
"11" 20 40 30 30 0 0.167 -0.5 -0.167 0 -0.169 0.574 0.581 0.056 0.552 0.564 0.059 0.527 0.568 0.059
"12" 20 40 40 20 0 0 -0.667 -0.333 0 -0.333 0.578 0.58 0.038 0.52 0.539 0.052 0.52 0.539 0.052
"13" 20 50 20 30 -0.167 0.333 -0.5 -0.167 0 -0.12 0.576 0.567 0.067 0.55 0.53 0.05 0.507 0.526 0.05
"14" 20 50 30 20 -0.167 0.167 -0.667 -0.333 0 -0.314 0.585 0.57 0.058 0.523 0.531 0.046 0.527 0.523 0.046
"15" 20 60 20 20 -0.333 0.333 -0.667 -0.333 0 -0.25 0.594 0.58 0.046 0.518 0.495 0.057 0.501 0.488 0.057
"16" 30 20 20 50 0.167 0.167 -0.167 0.333 0 0.314 0.568 0.596 0.056 0.517 0.525 0.059 0.513 0.513 0.059
"17" 30 20 30 40 0.167 0 -0.333 0.167 0 0.169 0.587 0.576 0.047 0.548 0.567 0.056 0.544 0.563 0.056
"18" 30 20 40 30 0.167 -0.167 -0.5 0 0 0.029 0.588 0.617 0.051 0.572 0.592 0.051 0.555 0.579 0.051
"19" 30 20 50 20 0.167 -0.333 -0.667 -0.167 0 -0.12 0.567 0.61 0.043 0.55 0.561 0.048 0.512 0.551 0.048
"20" 30 30 20 40 0 0.167 -0.333 0.167 0 0.169 0.594 0.581 0.059 0.587 0.539 0.056 0.582 0.548 0.056
"21" 30 30 40 20 0 -0.167 -0.667 -0.167 0 -0.169 0.589 0.582 0.057 0.57 0.564 0.049 0.571 0.559 0.049
"22" 30 40 20 30 -0.167 0.167 -0.5 0 0 0.029 0.586 0.569 0.06 0.568 0.556 0.061 0.543 0.534 0.061
"23" 30 40 30 20 -0.167 0 -0.667 -0.167 0 -0.169 0.586 0.594 0.042 0.554 0.571 0.044 0.555 0.561 0.044
"24" 30 50 20 20 -0.333 0.167 -0.667 -0.167 0 -0.12 0.557 0.571 0.059 0.487 0.591 0.05 0.491 0.542 0.05
"25" 40 20 20 40 0 0 -0.333 0.333 0 0.333 0.579 0.588 0.056 0.538 0.544 0.064 0.538 0.544 0.064
"26" 40 20 30 30 0 -0.167 -0.5 0.167 0 0.169 0.573 0.599 0.058 0.568 0.578 0.045 0.57 0.571 0.045
"27" 40 20 40 20 0 -0.333 -0.667 0 0 0 0.572 0.559 0.038 0.581 0.524 0.047 0.542 0.524 0.047
"28" 40 30 20 30 -0.167 0 -0.5 0.167 0 0.169 0.586 0.594 0.044 0.569 0.577 0.048 0.565 0.564 0.048
"29" 40 30 30 20 -0.167 -0.167 -0.667 0 0 -0.029 0.574 0.586 0.05 0.565 0.567 0.045 0.548 0.557 0.045
"30" 40 40 20 20 -0.333 0 -0.667 0 0 0 0.587 0.57 0.048 0.532 0.562 0.048 0.532 0.522 0.048
"31" 50 20 20 30 -0.167 -0.167 -0.5 0.333 0 0.314 0.605 0.592 0.038 0.555 0.527 0.029 0.55 0.527 0.029
"32" 50 20 30 20 -0.167 -0.333 -0.667 0.167 0 0.12 0.583 0.579 0.052 0.583 0.511 0.052 0.531 0.515 0.052
"33" 50 30 20 20 -0.333 -0.167 -0.667 0.167 0 0.12 0.586 0.555 0.04 0.536 0.538 0.055 0.533 0.511 0.055
"34" 60 20 20 20 -0.333 -0.333 -0.667 0.333 0 0.25 0.589 0.57 0.052 0.522 0.501 0.04 0.501 0.487 0.04
"35" 20 20 20 60 0.333 0.333 0 0.333 4 0.25 0.904 0.905 0.204 0.902 0.903 0.175 0.829 0.841 0.175
"36" 20 20 30 50 0.333 0.167 -0.167 0.167 4 0.12 0.891 0.884 0.189 0.867 0.938 0.172 0.849 0.857 0.172
"37" 20 20 40 40 0.333 0 -0.333 0 4 0 0.891 0.898 0.189 0.861 0.934 0.174 0.861 0.845 0.174
"38" 20 20 50 30 0.333 -0.167 -0.5 -0.167 4 -0.12 0.909 0.907 0.188 0.853 0.926 0.157 0.868 0.857 0.157
"39" 20 20 60 20 0.333 -0.333 -0.667 -0.333 4 -0.25 0.904 0.909 0.195 0.775 0.889 0.17 0.811 0.832 0.17
"40" 20 30 20 50 0.167 0.333 -0.167 0.167 4 0.12 0.909 0.905 0.196 0.951 0.872 0.159 0.869 0.855 0.159
"41" 20 30 30 40 0.167 0.167 -0.333 0 4 -0.029 0.903 0.917 0.209 0.933 0.935 0.208 0.876 0.907 0.208
"42" 20 30 40 30 0.167 0 -0.5 -0.167 4 -0.169 0.912 0.901 0.202 0.906 0.925 0.19 0.885 0.875 0.19
"43" 20 30 50 20 0.167 -0.167 -0.667 -0.333 4 -0.314 0.914 0.91 0.195 0.86 0.91 0.179 0.875 0.888 0.179
"44" 20 40 20 40 0 0.333 -0.333 0 4 0 0.9 0.894 0.202 0.945 0.859 0.175 0.878 0.859 0.175
"45" 20 40 30 30 0 0.167 -0.5 -0.167 4 -0.169 0.887 0.891 0.191 0.917 0.886 0.178 0.887 0.87 0.178
"46" 20 40 40 20 0 0 -0.667 -0.333 4 -0.333 0.891 0.899 0.189 0.878 0.868 0.174 0.878 0.868 0.174
"47" 20 50 20 30 -0.167 0.333 -0.5 -0.167 4 -0.12 0.904 0.889 0.205 0.956 0.811 0.192 0.872 0.825 0.192
"48" 20 50 30 20 -0.167 0.167 -0.667 -0.333 4 -0.314 0.885 0.912 0.185 0.869 0.841 0.175 0.848 0.861 0.175
"49" 20 60 20 20 -0.333 0.333 -0.667 -0.333 4 -0.25 0.901 0.878 0.193 0.886 0.767 0.152 0.827 0.81 0.152
"50" 30 20 20 50 0.167 0.167 -0.167 0.333 4 0.314 0.896 0.906 0.195 0.864 0.875 0.169 0.838 0.861 0.169
"51" 30 20 30 40 0.167 0 -0.333 0.167 4 0.169 0.885 0.9 0.187 0.863 0.933 0.179 0.879 0.885 0.179
"52" 30 20 40 30 0.167 -0.167 -0.5 0 4 0.029 0.908 0.913 0.201 0.863 0.931 0.211 0.896 0.889 0.211
"53" 30 20 50 20 0.167 -0.333 -0.667 -0.167 4 -0.12 0.903 0.918 0.2 0.799 0.889 0.186 0.848 0.87 0.186
"54" 30 30 20 40 0 0.167 -0.333 0.167 4 0.169 0.896 0.901 0.169 0.921 0.868 0.161 0.886 0.883 0.161
"55" 30 30 40 20 0 -0.167 -0.667 -0.167 4 -0.169 0.9 0.9 0.206 0.857 0.87 0.201 0.881 0.887 0.201
"56" 30 40 20 30 -0.167 0.167 -0.5 0 4 0.029 0.888 0.902 0.203 0.916 0.842 0.178 0.879 0.87 0.178
"57" 30 40 30 20 -0.167 0 -0.667 -0.167 4 -0.169 0.923 0.912 0.198 0.89 0.852 0.21 0.906 0.883 0.21
"58" 30 50 20 20 -0.333 0.167 -0.667 -0.167 4 -0.12 0.917 0.907 0.202 0.893 0.816 0.152 0.878 0.861 0.152
"59" 40 20 20 40 0 0 -0.333 0.333 4 0.333 0.885 0.908 0.197 0.841 0.879 0.165 0.841 0.879 0.165
"60" 40 20 30 30 0 -0.167 -0.5 0.167 4 0.169 0.908 0.912 0.208 0.857 0.901 0.2 0.89 0.886 0.2
"61" 40 20 40 20 0 -0.333 -0.667 0 4 0 0.911 0.885 0.198 0.826 0.861 0.165 0.857 0.861 0.165
"62" 40 30 20 30 -0.167 0 -0.5 0.167 4 0.169 0.913 0.905 0.219 0.919 0.876 0.211 0.903 0.904 0.211
"63" 40 30 30 20 -0.167 -0.167 -0.667 0 4 -0.029 0.93 0.907 0.203 0.872 0.872 0.199 0.898 0.895 0.199
"64" 40 40 20 20 -0.333 0 -0.667 0 4 0 0.903 0.902 0.179 0.868 0.827 0.178 0.868 0.872 0.178
"65" 50 20 20 30 -0.167 -0.167 -0.5 0.333 4 0.314 0.904 0.888 0.201 0.838 0.844 0.177 0.852 0.859 0.177
"66" 50 20 30 20 -0.167 -0.333 -0.667 0.167 4 0.12 0.903 0.9 0.202 0.808 0.832 0.19 0.865 0.853 0.19
"67" 50 30 20 20 -0.333 -0.167 -0.667 0.167 4 0.12 0.908 0.901 0.213 0.853 0.815 0.195 0.872 0.859 0.195
"68" 60 20 20 20 -0.333 -0.333 -0.667 0.333 4 0.25 0.902 0.897 0.187 0.806 0.773 0.152 0.843 0.802 0.152
"69" 20 20 20 60 0.333 0.333 0 0.333 8 0.25 0.988 0.99 0.558 0.995 0.99 0.452 0.978 0.971 0.452
"70" 20 20 30 50 0.333 0.167 -0.167 0.167 8 0.12 0.993 0.982 0.582 0.991 0.997 0.527 0.983 0.974 0.527
"71" 20 20 40 40 0.333 0 -0.333 0 8 0 0.993 0.992 0.584 0.982 0.999 0.526 0.982 0.986 0.526
"72" 20 20 50 30 0.333 -0.167 -0.5 -0.167 8 -0.12 0.993 0.992 0.601 0.978 0.998 0.554 0.986 0.983 0.554
"73" 20 20 60 20 0.333 -0.333 -0.667 -0.333 8 -0.25 0.995 0.995 0.578 0.952 0.991 0.463 0.981 0.965 0.463
"74" 20 30 20 50 0.167 0.333 -0.167 0.167 8 0.12 0.991 0.99 0.567 0.999 0.989 0.518 0.988 0.982 0.518
"75" 20 30 30 40 0.167 0.167 -0.333 0 8 -0.029 0.995 0.994 0.586 0.998 0.999 0.562 0.992 0.99 0.562
"76" 20 30 40 30 0.167 0 -0.5 -0.167 8 -0.169 0.997 0.996 0.586 0.994 0.998 0.549 0.991 0.993 0.549
"77" 20 30 50 20 0.167 -0.167 -0.667 -0.333 8 -0.314 0.991 0.993 0.564 0.968 0.991 0.499 0.976 0.987 0.499
"78" 20 40 20 40 0 0.333 -0.333 0 8 0 0.989 0.989 0.544 0.998 0.984 0.519 0.984 0.984 0.519
"79" 20 40 30 30 0 0.167 -0.5 -0.167 8 -0.169 0.991 0.992 0.566 0.993 0.992 0.533 0.985 0.99 0.533
"80" 20 40 40 20 0 0 -0.667 -0.333 8 -0.333 0.988 0.991 0.574 0.988 0.982 0.52 0.988 0.982 0.52
"81" 20 50 20 30 -0.167 0.333 -0.5 -0.167 8 -0.12 0.987 0.99 0.574 0.998 0.982 0.528 0.976 0.989 0.528
"82" 20 50 30 20 -0.167 0.167 -0.667 -0.333 8 -0.314 0.991 0.99 0.576 0.988 0.972 0.509 0.985 0.981 0.509
"83" 20 60 20 20 -0.333 0.333 -0.667 -0.333 8 -0.25 0.994 0.99 0.6 0.994 0.937 0.483 0.972 0.971 0.483
"84" 30 20 20 50 0.167 0.167 -0.167 0.333 8 0.314 0.991 0.989 0.571 0.986 0.985 0.511 0.984 0.979 0.511
"85" 30 20 30 40 0.167 0 -0.333 0.167 8 0.169 0.99 0.995 0.589 0.984 0.998 0.559 0.988 0.992 0.559
"86" 30 20 40 30 0.167 -0.167 -0.5 0 8 0.029 0.99 0.994 0.598 0.973 0.999 0.564 0.989 0.99 0.564
"87" 30 20 50 20 0.167 -0.333 -0.667 -0.167 8 -0.12 0.995 0.991 0.574 0.955 0.989 0.488 0.988 0.981 0.488
"88" 30 30 20 40 0 0.167 -0.333 0.167 8 0.169 0.993 0.993 0.561 0.996 0.99 0.54 0.987 0.993 0.54
"89" 30 30 40 20 0 -0.167 -0.667 -0.167 8 -0.169 0.992 0.993 0.578 0.973 0.985 0.552 0.985 0.988 0.552
"90" 30 40 20 30 -0.167 0.167 -0.5 0 8 0.029 0.992 0.993 0.573 0.996 0.969 0.559 0.99 0.987 0.559
"91" 30 40 30 20 -0.167 0 -0.667 -0.167 8 -0.169 0.989 0.991 0.592 0.979 0.973 0.56 0.983 0.988 0.56
"92" 30 50 20 20 -0.333 0.167 -0.667 -0.167 8 -0.12 0.99 0.994 0.594 0.987 0.949 0.528 0.975 0.981 0.528
"93" 40 20 20 40 0 0 -0.333 0.333 8 0.333 0.991 0.991 0.564 0.984 0.979 0.523 0.984 0.979 0.523
"94" 40 20 30 30 0 -0.167 -0.5 0.167 8 0.169 0.996 0.992 0.557 0.981 0.992 0.55 0.989 0.987 0.55
"95" 40 20 40 20 0 -0.333 -0.667 0 8 0 0.994 0.982 0.573 0.959 0.982 0.544 0.984 0.982 0.544
"96" 40 30 20 30 -0.167 0 -0.5 0.167 8 0.169 0.991 0.988 0.605 0.991 0.974 0.578 0.986 0.985 0.578
"97" 40 30 30 20 -0.167 -0.167 -0.667 0 8 -0.029 0.988 0.991 0.611 0.972 0.972 0.574 0.983 0.985 0.574
"98" 40 40 20 20 -0.333 0 -0.667 0 8 0 0.991 0.994 0.621 0.985 0.957 0.563 0.985 0.99 0.563
"99" 50 20 20 30 -0.167 -0.167 -0.5 0.333 8 0.314 0.996 0.991 0.542 0.977 0.967 0.515 0.987 0.97 0.515
"100" 50 20 30 20 -0.167 -0.333 -0.667 0.167 8 0.12 0.986 0.993 0.562 0.962 0.979 0.521 0.977 0.985 0.521
"101" 50 30 20 20 -0.333 -0.167 -0.667 0.167 8 0.12 0.991 0.989 0.585 0.971 0.941 0.518 0.977 0.973 0.518
"102" 60 20 20 20 -0.333 -0.333 -0.667 0.333 8 0.25 0.986 0.994 0.594 0.952 0.949 0.489 0.979 0.968 0.489
