# Supplementary material for: Unbalanced 2 x 2 Factorial Designs and the Interaction Effect: A Troublesome Combination
Source: PLoS One. 2015 Mar 25;10(3):e0121412. doi: 10.1371/journal.pone.0121412 (PMC4373880; doi:10.1371/journal.pone.0121412)
Supplement: S7 File — The second resulting dataset. (TXT) [file pone.0121412.s007.txt]

"00" "01" "10" "11" "Ai" "Bi" "ABi" "ABi2" "I" "rAB" "effAb1" "effBb1" "effABb1" "effAu2" "effBu2" "effABu2" "effAu3" "effBu3" "effABu3"
"1" 20 20 20 60 0.333 0.333 0 0.333 0 0.25 0.605 0.609 0.048 0.528 0.523 0.048 0.515 0.514 0.048
"2" 20 20 30 50 0.333 0.167 -0.167 0.167 0 0.12 0.597 0.6 0.06 0.536 0.57 0.055 0.538 0.528 0.055
"3" 20 20 40 40 0.333 0 -0.333 0 0 0 0.619 0.59 0.051 0.551 0.603 0.046 0.551 0.535 0.046
"4" 20 20 50 30 0.333 -0.167 -0.5 -0.167 0 -0.12 0.585 0.585 0.046 0.527 0.566 0.05 0.525 0.534 0.05
"5" 20 20 60 20 0.333 -0.333 -0.667 -0.333 0 -0.25 0.596 0.566 0.054 0.514 0.513 0.046 0.495 0.492 0.046
"6" 20 30 20 50 0.167 0.333 -0.167 0.167 0 0.12 0.614 0.582 0.05 0.588 0.514 0.048 0.553 0.515 0.048
"7" 20 30 30 40 0.167 0.167 -0.333 0 0 -0.029 0.553 0.587 0.055 0.547 0.591 0.051 0.53 0.564 0.051
"8" 20 30 40 30 0.167 0 -0.5 -0.167 0 -0.169 0.563 0.592 0.047 0.559 0.586 0.056 0.555 0.576 0.056
"9" 20 30 50 20 0.167 -0.167 -0.667 -0.333 0 -0.314 0.616 0.593 0.051 0.537 0.544 0.056 0.525 0.538 0.056
"10" 20 40 20 40 0 0.333 -0.333 0 0 0 0.604 0.557 0.047 0.598 0.505 0.048 0.533 0.505 0.048
"11" 20 40 30 30 0 0.167 -0.5 -0.167 0 -0.169 0.574 0.581 0.056 0.552 0.564 0.059 0.527 0.568 0.059
"12" 20 40 40 20 0 0 -0.667 -0.333 0 -0.333 0.578 0.58 0.038 0.52 0.539 0.052 0.52 0.539 0.052
"13" 20 50 20 30 -0.167 0.333 -0.5 -0.167 0 -0.12 0.576 0.567 0.067 0.55 0.53 0.05 0.507 0.526 0.05
"14" 20 50 30 20 -0.167 0.167 -0.667 -0.333 0 -0.314 0.585 0.57 0.058 0.523 0.531 0.046 0.527 0.523 0.046
"15" 20 60 20 20 -0.333 0.333 -0.667 -0.333 0 -0.25 0.594 0.58 0.046 0.518 0.495 0.057 0.501 0.488 0.057
"16" 30 20 20 50 0.167 0.167 -0.167 0.333 0 0.314 0.568 0.596 0.056 0.517 0.525 0.059 0.513 0.513 0.059
"17" 30 20 30 40 0.167 0 -0.333 0.167 0 0.169 0.587 0.576 0.047 0.548 0.567 0.056 0.544 0.563 0.056
"18" 30 20 40 30 0.167 -0.167 -0.5 0 0 0.029 0.588 0.617 0.051 0.572 0.592 0.051 0.555 0.579 0.051
"19" 30 20 50 20 0.167 -0.333 -0.667 -0.167 0 -0.12 0.567 0.61 0.043 0.55 0.561 0.048 0.512 0.551 0.048
"20" 30 30 20 40 0 0.167 -0.333 0.167 0 0.169 0.594 0.581 0.059 0.587 0.539 0.056 0.582 0.548 0.056
"21" 30 30 40 20 0 -0.167 -0.667 -0.167 0 -0.169 0.589 0.582 0.057 0.57 0.564 0.049 0.571 0.559 0.049
"22" 30 40 20 30 -0.167 0.167 -0.5 0 0 0.029 0.586 0.569 0.06 0.568 0.556 0.061 0.543 0.534 0.061
"23" 30 40 30 20 -0.167 0 -0.667 -0.167 0 -0.169 0.586 0.594 0.042 0.554 0.571 0.044 0.555 0.561 0.044
"24" 30 50 20 20 -0.333 0.167 -0.667 -0.167 0 -0.12 0.557 0.571 0.059 0.487 0.591 0.05 0.491 0.542 0.05
"25" 40 20 20 40 0 0 -0.333 0.333 0 0.333 0.579 0.588 0.056 0.538 0.544 0.064 0.538 0.544 0.064
"26" 40 20 30 30 0 -0.167 -0.5 0.167 0 0.169 0.573 0.599 0.058 0.568 0.578 0.045 0.57 0.571 0.045
"27" 40 20 40 20 0 -0.333 -0.667 0 0 0 0.572 0.559 0.038 0.581 0.524 0.047 0.542 0.524 0.047
"28" 40 30 20 30 -0.167 0 -0.5 0.167 0 0.169 0.586 0.594 0.044 0.569 0.577 0.048 0.565 0.564 0.048
"29" 40 30 30 20 -0.167 -0.167 -0.667 0 0 -0.029 0.574 0.586 0.05 0.565 0.567 0.045 0.548 0.557 0.045
"30" 40 40 20 20 -0.333 0 -0.667 0 0 0 0.587 0.57 0.048 0.532 0.562 0.048 0.532 0.522 0.048
"31" 50 20 20 30 -0.167 -0.167 -0.5 0.333 0 0.314 0.605 0.592 0.038 0.555 0.527 0.029 0.55 0.527 0.029
"32" 50 20 30 20 -0.167 -0.333 -0.667 0.167 0 0.12 0.583 0.579 0.052 0.583 0.511 0.052 0.531 0.515 0.052
"33" 50 30 20 20 -0.333 -0.167 -0.667 0.167 0 0.12 0.586 0.555 0.04 0.536 0.538 0.055 0.533 0.511 0.055
"34" 60 20 20 20 -0.333 -0.333 -0.667 0.333 0 0.25 0.589 0.57 0.052 0.522 0.501 0.04 0.501 0.487 0.04
"35" 20 20 20 60 0.333 0.333 0 0.333 4 0.25 0.601 0.585 0.601 0.659 0.673 0.491 0.482 0.494 0.491
"36" 20 20 30 50 0.333 0.167 -0.167 0.167 4 0.12 0.58 0.57 0.581 0.6 0.777 0.543 0.532 0.524 0.543
"37" 20 20 40 40 0.333 0 -0.333 0 4 0 0.58 0.579 0.585 0.546 0.815 0.544 0.546 0.528 0.544
"38" 20 20 50 30 0.333 -0.167 -0.5 -0.167 4 -0.12 0.587 0.578 0.598 0.45 0.776 0.534 0.531 0.524 0.534
"39" 20 20 60 20 0.333 -0.333 -0.667 -0.333 4 -0.25 0.581 0.591 0.588 0.347 0.678 0.499 0.479 0.505 0.499
"40" 20 30 20 50 0.167 0.333 -0.167 0.167 4 0.12 0.594 0.581 0.558 0.794 0.588 0.493 0.554 0.514 0.493
"41" 20 30 30 40 0.167 0.167 -0.333 0 4 -0.029 0.607 0.601 0.589 0.736 0.742 0.561 0.584 0.574 0.561
"42" 20 30 40 30 0.167 0 -0.5 -0.167 4 -0.169 0.605 0.578 0.596 0.615 0.703 0.564 0.563 0.555 0.564
"43" 20 30 50 20 0.167 -0.167 -0.667 -0.333 4 -0.314 0.616 0.597 0.587 0.466 0.617 0.542 0.531 0.551 0.542
"44" 20 40 20 40 0 0.333 -0.333 0 4 0 0.597 0.568 0.563 0.83 0.527 0.531 0.534 0.527 0.531
"45" 20 40 30 30 0 0.167 -0.5 -0.167 4 -0.169 0.578 0.54 0.579 0.698 0.579 0.541 0.546 0.518 0.541
"46" 20 40 40 20 0 0 -0.667 -0.333 4 -0.333 0.567 0.582 0.6 0.543 0.559 0.549 0.543 0.559 0.549
"47" 20 50 20 30 -0.167 0.333 -0.5 -0.167 4 -0.12 0.554 0.553 0.586 0.8 0.425 0.534 0.526 0.488 0.534
"48" 20 50 30 20 -0.167 0.167 -0.667 -0.333 4 -0.314 0.596 0.603 0.606 0.603 0.473 0.535 0.536 0.532 0.535
"49" 20 60 20 20 -0.333 0.333 -0.667 -0.333 4 -0.25 0.567 0.571 0.581 0.639 0.344 0.485 0.486 0.471 0.485
"50" 30 20 20 50 0.167 0.167 -0.167 0.333 4 0.314 0.564 0.588 0.601 0.569 0.593 0.549 0.494 0.53 0.549
"51" 30 20 30 40 0.167 0 -0.333 0.167 4 0.169 0.562 0.578 0.582 0.484 0.713 0.541 0.542 0.565 0.541
"52" 30 20 40 30 0.167 -0.167 -0.5 0 4 0.029 0.579 0.568 0.599 0.402 0.709 0.583 0.551 0.555 0.583
"53" 30 20 50 20 0.167 -0.333 -0.667 -0.167 4 -0.12 0.594 0.568 0.573 0.317 0.602 0.515 0.52 0.535 0.515
"54" 30 30 20 40 0 0.167 -0.333 0.167 4 0.169 0.586 0.555 0.559 0.718 0.5 0.554 0.575 0.537 0.554
"55" 30 30 40 20 0 -0.167 -0.667 -0.167 4 -0.169 0.583 0.596 0.572 0.4 0.509 0.56 0.557 0.574 0.56
"56" 30 40 20 30 -0.167 0.167 -0.5 0 4 0.029 0.571 0.554 0.578 0.694 0.399 0.529 0.537 0.53 0.529
"57" 30 40 30 20 -0.167 0 -0.667 -0.167 4 -0.169 0.576 0.59 0.595 0.483 0.427 0.562 0.534 0.558 0.562
"58" 30 50 20 20 -0.333 0.167 -0.667 -0.167 4 -0.12 0.612 0.546 0.579 0.606 0.293 0.51 0.534 0.512 0.51
"59" 40 20 20 40 0 0 -0.333 0.333 4 0.333 0.571 0.589 0.603 0.515 0.57 0.526 0.515 0.57 0.526
"60" 40 20 30 30 0 -0.167 -0.5 0.167 4 0.169 0.583 0.583 0.585 0.438 0.61 0.56 0.566 0.565 0.56
"61" 40 20 40 20 0 -0.333 -0.667 0 4 0 0.599 0.546 0.594 0.325 0.508 0.538 0.555 0.508 0.538
"62" 40 30 20 30 -0.167 0 -0.5 0.167 4 0.169 0.572 0.588 0.618 0.605 0.407 0.593 0.556 0.553 0.593
"63" 40 30 30 20 -0.167 -0.167 -0.667 0 4 -0.029 0.615 0.579 0.582 0.458 0.414 0.562 0.59 0.552 0.562
"64" 40 40 20 20 -0.333 0 -0.667 0 4 0 0.583 0.576 0.559 0.543 0.301 0.524 0.543 0.533 0.524
"65" 50 20 20 30 -0.167 -0.167 -0.5 0.333 4 0.314 0.56 0.597 0.582 0.441 0.476 0.501 0.502 0.547 0.501
"66" 50 20 30 20 -0.167 -0.333 -0.667 0.167 4 0.12 0.598 0.581 0.616 0.316 0.44 0.572 0.532 0.516 0.572
"67" 50 30 20 20 -0.333 -0.167 -0.667 0.167 4 0.12 0.61 0.592 0.61 0.466 0.311 0.542 0.54 0.541 0.542
"68" 60 20 20 20 -0.333 -0.333 -0.667 0.333 4 0.25 0.58 0.583 0.563 0.357 0.356 0.483 0.515 0.49 0.483
"69" 20 20 20 60 0.333 0.333 0 0.333 8 0.25 0.582 0.568 0.993 0.79 0.804 0.97 0.475 0.501 0.97
"70" 20 20 30 50 0.333 0.167 -0.167 0.167 8 0.12 0.58 0.61 0.992 0.639 0.925 0.981 0.514 0.554 0.981
"71" 20 20 40 40 0.333 0 -0.333 0 8 0 0.587 0.57 0.986 0.528 0.951 0.981 0.528 0.522 0.981
"72" 20 20 50 30 0.333 -0.167 -0.5 -0.167 8 -0.12 0.578 0.561 0.993 0.377 0.929 0.983 0.508 0.49 0.983
"73" 20 20 60 20 0.333 -0.333 -0.667 -0.333 8 -0.25 0.573 0.594 0.994 0.223 0.808 0.97 0.492 0.507 0.97
"74" 20 30 20 50 0.167 0.333 -0.167 0.167 8 0.12 0.594 0.571 0.99 0.934 0.675 0.976 0.531 0.497 0.976
"75" 20 30 30 40 0.167 0.167 -0.333 0 8 -0.029 0.603 0.583 0.993 0.831 0.82 0.991 0.572 0.546 0.991
"76" 20 30 40 30 0.167 0 -0.5 -0.167 8 -0.169 0.587 0.59 0.989 0.677 0.822 0.989 0.582 0.561 0.989
"77" 20 30 50 20 0.167 -0.167 -0.667 -0.333 8 -0.314 0.569 0.607 0.988 0.381 0.674 0.978 0.521 0.542 0.978
"78" 20 40 20 40 0 0.333 -0.333 0 8 0 0.592 0.594 0.995 0.951 0.535 0.985 0.523 0.535 0.985
"79" 20 40 30 30 0 0.167 -0.5 -0.167 8 -0.169 0.58 0.578 0.992 0.825 0.654 0.99 0.547 0.562 0.99
"80" 20 40 40 20 0 0 -0.667 -0.333 8 -0.333 0.616 0.59 0.993 0.574 0.557 0.985 0.574 0.557 0.985
"81" 20 50 20 30 -0.167 0.333 -0.5 -0.167 8 -0.12 0.572 0.616 0.995 0.928 0.415 0.985 0.524 0.559 0.985
"82" 20 50 30 20 -0.167 0.167 -0.667 -0.333 8 -0.314 0.594 0.583 0.995 0.675 0.393 0.984 0.538 0.512 0.984
"83" 20 60 20 20 -0.333 0.333 -0.667 -0.333 8 -0.25 0.602 0.564 0.992 0.807 0.224 0.97 0.524 0.47 0.97
"84" 30 20 20 50 0.167 0.167 -0.167 0.333 8 0.314 0.581 0.588 0.99 0.66 0.666 0.978 0.535 0.518 0.978
"85" 30 20 30 40 0.167 0 -0.333 0.167 8 0.169 0.572 0.58 0.989 0.443 0.828 0.987 0.562 0.563 0.987
"86" 30 20 40 30 0.167 -0.167 -0.5 0 8 0.029 0.583 0.593 0.995 0.287 0.849 0.991 0.552 0.557 0.991
"87" 30 20 50 20 0.167 -0.333 -0.667 -0.167 8 -0.12 0.589 0.598 0.989 0.125 0.665 0.976 0.528 0.53 0.976
"88" 30 30 20 40 0 0.167 -0.333 0.167 8 0.169 0.583 0.607 0.987 0.831 0.466 0.986 0.547 0.575 0.986
"89" 30 30 40 20 0 -0.167 -0.667 -0.167 8 -0.169 0.575 0.6 0.989 0.282 0.487 0.993 0.553 0.583 0.993
"90" 30 40 20 30 -0.167 0.167 -0.5 0 8 0.029 0.569 0.571 0.991 0.831 0.275 0.986 0.561 0.542 0.986
"91" 30 40 30 20 -0.167 0 -0.667 -0.167 8 -0.169 0.578 0.579 0.994 0.446 0.282 0.993 0.541 0.565 0.993
"92" 30 50 20 20 -0.333 0.167 -0.667 -0.167 8 -0.12 0.614 0.572 0.998 0.668 0.125 0.986 0.521 0.535 0.986
"93" 40 20 20 40 0 0 -0.333 0.333 8 0.333 0.584 0.563 0.99 0.539 0.523 0.971 0.539 0.523 0.971
"94" 40 20 30 30 0 -0.167 -0.5 0.167 8 0.169 0.584 0.573 0.992 0.283 0.643 0.987 0.559 0.538 0.987
"95" 40 20 40 20 0 -0.333 -0.667 0 8 0 0.602 0.577 0.993 0.109 0.516 0.981 0.535 0.516 0.981
"96" 40 30 20 30 -0.167 0 -0.5 0.167 8 0.169 0.576 0.579 0.993 0.641 0.29 0.989 0.548 0.544 0.989
"97" 40 30 30 20 -0.167 -0.167 -0.667 0 8 -0.029 0.604 0.594 0.995 0.278 0.276 0.993 0.56 0.558 0.993
"98" 40 40 20 20 -0.333 0 -0.667 0 8 0 0.559 0.611 0.994 0.546 0.11 0.984 0.546 0.569 0.984
"99" 50 20 20 30 -0.167 -0.167 -0.5 0.333 8 0.314 0.587 0.572 0.99 0.393 0.388 0.979 0.537 0.528 0.979
"100" 50 20 30 20 -0.167 -0.333 -0.667 0.167 8 0.12 0.609 0.569 0.993 0.144 0.359 0.975 0.528 0.498 0.975
"101" 50 30 20 20 -0.333 -0.167 -0.667 0.167 8 0.12 0.594 0.557 0.989 0.393 0.127 0.98 0.511 0.497 0.98
"102" 60 20 20 20 -0.333 -0.333 -0.667 0.333 8 0.25 0.566 0.589 0.993 0.226 0.232 0.972 0.488 0.486 0.972
